# Supplementary material for: ﻿A new species of Simulium (Gomphostilbia) (Diptera, Simuliidae) from Thailand, with a key to identify females of 14 species of the Simuliumvaricorne species-group
Source: Zookeys. 2022 Jan 21;1083:1–12. doi: 10.3897/zookeys.1083.77428 (PMC8799626; doi:10.3897/zookeys.1083.77428)
Supplement: XML Treatment for Simulium (Gomphostilbia) khelangense [file zookeys.1083.77428-treatment1.xml]

<!DOCTYPE tp:taxon-treatment
  PUBLIC "-//TaxonX//DTD Taxonomic Treatment Publishing DTD v0 20100105//EN" "tax-treatment-NSO.dtd">
<tp:taxon-treatment xmlns:tp="http://www.plazi.org/taxpub"><tp:treatment-meta><kwd-group><label>Taxon classification</label><kwd>
                <named-content content-type="kingdom">Animalia</named-content>
              </kwd><kwd>
                <named-content content-type="order">Diptera</named-content>
              </kwd><kwd>
                <named-content content-type="family">Simuliidae</named-content>
              </kwd></kwd-group><mixed-citation publication-type="journal"><person-group><name><surname>Srisuka</surname><given-names>Wichai</given-names></name><name><surname>Aupalee</surname><given-names>Kittipat</given-names></name><name><surname>Otsuka</surname><given-names>Yasushi</given-names></name><name><surname>Fukuda</surname><given-names>Masako</given-names></name><name><surname>Takaoka</surname><given-names>Hiroyuki</given-names></name><name><surname>Saeung</surname><given-names>Atiporn</given-names></name></person-group><article-title>﻿A new species of <tp:taxon-name><tp:taxon-name-part taxon-name-part-type="genus" reg="Simulium">Simulium</tp:taxon-name-part> (<tp:taxon-name-part taxon-name-part-type="subgenus" reg="Gomphostilbia">Gomphostilbia</tp:taxon-name-part>)</tp:taxon-name> (<tp:taxon-name><tp:taxon-name-part taxon-name-part-type="order">Diptera</tp:taxon-name-part></tp:taxon-name>, <tp:taxon-name><tp:taxon-name-part taxon-name-part-type="family">Simuliidae</tp:taxon-name-part></tp:taxon-name>) from Thailand, with a key to identify females of 14 species of the <italic><tp:taxon-name><tp:taxon-name-part taxon-name-part-type="genus" reg="Simulium">Simulium</tp:taxon-name-part><tp:taxon-name-part taxon-name-part-type="species" reg="varicorne">varicorne</tp:taxon-name-part></tp:taxon-name></italic> species-group</article-title><source>Zookeys</source><day>21</day><month>01</month><year>2022</year><volume>1083</volume><fpage>1</fpage><lpage>12</lpage><pub-id pub-id-type="doi">10.3897/zookeys.1083.77428</pub-id></mixed-citation></tp:treatment-meta><tp:nomenclature><label>﻿</label><tp:taxon-name><object-id xmlns:xlink="http://www.w3.org/1999/xlink" content-type="arpha" xlink:type="simple">83D6204F-6303-5777-ACA0-47D0C09EC0CE</object-id><tp:taxon-name-part taxon-name-part-type="genus" reg="Simulium">Simulium</tp:taxon-name-part> (<tp:taxon-name-part taxon-name-part-type="subgenus" reg="Gomphostilbia">Gomphostilbia</tp:taxon-name-part>) <tp:taxon-name-part taxon-name-part-type="species" reg="khelangense">khelangense</tp:taxon-name-part><object-id xmlns:xlink="http://www.w3.org/1999/xlink" content-type="zoobank" xlink:type="simple">http://zoobank.org/A2B76F93-9D05-4CA7-A03C-2FB789155495</object-id></tp:taxon-name><tp:taxon-authority>Takaoka, Srisuka &amp; Saeung</tp:taxon-authority><tp:taxon-status xmlns:xlink="http://www.w3.org/1999/xlink" xlink:type="simple">sp. nov.</tp:taxon-status></tp:nomenclature><tp:treatment-sec sec-type="material" id="SECID0EFLAE"><title>Material examined.</title><p><bold><italic>Holotype</italic></bold>: Female (whole body) captured by a sweeping net, at Ban Lek, Fang District, Chiang Mai Province, <named-content xmlns:xlink="http://www.w3.org/1999/xlink" content-type="dwc:verbatimCoordinates" xlink:type="simple"><named-content content-type="geo-json" specific-use="{&#34;type&#34;:&#34;Point&#34;,&#34;coordinates&#34;:[99.181389,20.076750]}" id="NCID0ETLAE" xlink:type="simple">20°04'36.3"N, 99°10'53.0"E</named-content></named-content>, 1571 m in elevation, 29 III 2018, by Wichai Srisuka (Site 2). <bold><italic>Paratypes</italic></bold>: One female and one female (except thorax), same data and date as for the holotype, three females (except thorax), collected at Pratoo Pha, Mueang, Lampang Province (Site 1); three females (except thorax) collected at Ban Romklao Botanic Garden, Chat Trakan, Phitsanulok Province (Site 3).</p></tp:treatment-sec><tp:treatment-sec sec-type="diagnosis" id="SECID0E2LAE"><title>Diagnosis.</title><p>Female adult: the only species of the <italic><tp:taxon-name><tp:taxon-name-part taxon-name-part-type="genus" reg="Simulium">S.</tp:taxon-name-part><tp:taxon-name-part taxon-name-part-type="species" reg="chumpornense">chumpornense</tp:taxon-name-part></tp:taxon-name></italic> subgroup with antenna with eight flagellomeres, pleural membrane bare, subcosta bare, and hind tibia darkened on apical half, with dark subbasal marking and relatively slender fore basitarsus (6.29–6.38 times as long as its greatest width).</p></tp:treatment-sec><tp:treatment-sec sec-type="description" id="SECID0EMMAE"><title>Description.</title><p><bold>Female</bold> (<italic>N</italic> = 9). Body length 2.3–2.5 mm.</p><p><bold><italic>Head</italic>.</bold> Slightly narrower than thorax. Frons brownish black, dull, densely covered with yellowish-white scale-like recumbent short hairs; frontal ratio 1.35–1.44:1.00:1.71–2.09; frons:head ratio 1.00:4.21–4.66. Fronto-ocular area well developed, directed laterally and slightly upward. Clypeus brownish black, densely covered with yellowish-white scale-like short hairs interspersed with several dark unbranched longer hairs along lateral margin on each side. Labrum 0.65–0.69 times as long as clypeus. Antenna (Fig. <xref ref-type="fig" rid="F2">2A</xref>) composed of scape, pedicel and eight flagellomeres, dark brown to brownish black except scape, pedicel and base of first flagellomere yellowish white, rest of first flagellomere and third flagellomere medium to dark brown, and second and fourth flagellomeres yellow to dark yellow (sometimes light brown). Maxillary palpus composed of five segments, light brown, proportional lengths of third, fourth and fifth segments 1.00:1.00–1.03:2.34–2.48; third segment (Fig. <xref ref-type="fig" rid="F2">2B</xref>) somewhat swollen apically; sensory vesicle (Fig. <xref ref-type="fig" rid="F2">2B</xref>) ellipsoidal, 0.33–0.39 times length of third segment, with medium-sized opening. Maxillary lacinia with 9–12 inner, and 12–14 outer, teeth. Mandible with 20–22 inner teeth and with three or four outer teeth at some distance from apex, though outer teeth very weakly developed in one female. Cibarium (Fig. <xref ref-type="fig" rid="F2">2C</xref>) with pair of short stout submedian projections directed dorsally on dorsal margin.</p><fig id="F2" position="float" orientation="portrait"><object-id xmlns:xlink="http://www.w3.org/1999/xlink" content-type="doi" xlink:type="simple">10.3897/zookeys.1083.77428.figure2</object-id><object-id xmlns:xlink="http://www.w3.org/1999/xlink" content-type="arpha" xlink:type="simple">4F8754C1-A8DB-5DA1-A910-B4EBA31B64B5</object-id><label>Figure 2.</label><caption><p>Female of <italic><tp:taxon-name><tp:taxon-name-part taxon-name-part-type="genus" reg="Simulium">Simulium</tp:taxon-name-part><tp:taxon-name-part taxon-name-part-type="species" reg="khelangense">khelangense</tp:taxon-name-part></tp:taxon-name></italic> sp. nov. <bold>A</bold> antenna (left side; dorsal view) <bold>B</bold> third palpal segment with sensory vesicle (right side; front view) <bold>C</bold> cibarium <bold>D</bold> mid tibia (left side; outer view) <bold>E</bold> hind tibia (left side; outer view) <bold>F</bold> hind basitarsus and second tarsomere (left side; outer view) <bold>G</bold> claw of hind tarsus (lateral view) <bold>H</bold> eighth sternite and ovipositor valves (ventral view) <bold>I</bold> genital fork (ventral view) <bold>J, K</bold> paraprocts and cerci (right side; <bold>J</bold> ventral view <bold>K</bold> lateral view) <bold>L</bold> spermatheca. Scale bars: 0.1 mm (<bold>D–F</bold>); 0.05 mm (<bold>A</bold>); 0.02 mm (<bold>B, C, H–L</bold>); 0.01 mm (<bold>G</bold>).</p></caption><graphic xmlns:xlink="http://www.w3.org/1999/xlink" xlink:href="zookeys-1083-001-g002.jpg" position="float" orientation="portrait" xlink:type="simple" id="oo_636774.jpg"><uri content-type="original_file" xlink:type="simple">https://binary.pensoft.net/fig/636774</uri></graphic></fig><p><bold><italic>Thorax</italic>.</bold> Scutum brownish black (except anterolateral calli ochreous), shiny, gray-pruinose with three longitudinal nonpruinose vittae (one medial and two submedial), densely covered with yellowish-white scale-like recumbent short hairs intermixed with brownish similar hairs. Scutellum dark brown, covered with yellowish-white short hairs and dark brown upright long hairs. Postnotum dark brown, bare, slightly shiny and gray-pruinose when illuminated at certain angle. Pleural membrane bare. Katepisternum dark brown, longer than deep, moderately covered with yellowish fine hairs interspersed with dark brown hairs.</p><p><bold><italic>Legs</italic>.</bold> Foreleg: coxa and trochanter yellowish white; femur medium brown though apical tip yellow; tibia medium brown, except base yellow, and median large portion on outer surface and apex light brown; tarsus brownish black, with moderate dorsal hair crest; basitarsus somewhat dilated, 6.29–6.38 times as long as its greatest width. Midleg: coxa dark brown; trochanter light brown; femur medium to dark brown though apical tip yellow; tibia (Fig. <xref ref-type="fig" rid="F2">2D</xref>) light brown on basal two-fifths except base yellow and with or without faint subbasal dark marking, and medium to dark brown on apical three-fifths; tarsus light brown except basal three-fourth of basitarsus, basal half of second tarsomere and base of third tarsomere yellowish white. Hind leg: coxa dark brown; trochanter yellowish; femur dark brown with base and apical tip yellowish; tibia (Fig. <xref ref-type="fig" rid="F2">2E</xref>) dark brown to brownish black on apical half, and yellowish on base, with distinct medium brown subbasal marking (though dark yellow to light brown between subbasal marking and dark apical half, and sometimes subbasal dark marking connected along posterior margin to dark apical half); tibia densely covered with whitish-yellow fine hairs on outer and posterior surface of basal three-fourths; tarsus medium brown except little more than basal two-thirds (though base light brown) of basitarsus and basal half of second tarsomere yellowish white; basitarsus (Fig. <xref ref-type="fig" rid="F2">2F</xref>) narrow, nearly parallel-sided, 6.55–7.05 times as long as wide, and 0.58–0.61 and 0.48–0.52 times as wide as greatest width of tibia and femur, respectively; calcipala (Fig. <xref ref-type="fig" rid="F2">2F</xref>) 1.3 times as long as wide, and 0.45–0.47 times as wide as width of basitarsus; pedisulcus (Fig. <xref ref-type="fig" rid="F2">2F</xref>) well marked. Hind tarsal claw (Fig. <xref ref-type="fig" rid="F2">2G</xref>) with large basal tooth 0.46–0.47 times length of claw.</p><p><bold><italic>Wing</italic>.</bold> Length 2.0 mm. Costa with dark brown spinules and dark brown hairs except basal portion with patch of white hairs. Subcosta bare. Hair tuft on base of radial vein white. Basal portion of radius fully haired. Basal cell absent.</p><p><bold><italic>Halter</italic>.</bold> White with base of stem darkened.</p><p><bold><italic>Abdomen</italic>.</bold> Basal scale light brown, with fringe of yellowish-white fine hairs. Dorsal surface of abdomen medium brown to brownish black except little less than basal one-half lighter, moderately covered with yellowish-white short hairs interspersed with dark brown long hairs; tergites of segments 2 and 6–8 shiny; sternal plate on segment 7 undeveloped.</p><p><bold><italic>Genitalia</italic>.</bold> Sternite 8 (Fig. <xref ref-type="fig" rid="F2">2H</xref>) bare medially, with 14–16 long stout hairs and two to five short setae on each side. Ovipositor valves (Fig. <xref ref-type="fig" rid="F2">2H</xref>) nearly triangular, thin, membranous, each moderately covered with microsetae interspersed with five or six short setae; inner margins slightly sinuous, moderately sclerotized. Genital fork (Fig. <xref ref-type="fig" rid="F2">2I</xref>) of usual inverted-Y form, with narrow arms; arm folded medially. Paraproct in ventral view (Fig. <xref ref-type="fig" rid="F2">2J</xref>) rounded outwardly and tapered medially, with 26–31 long hairs on ventral and lateral surfaces, and with five sensilla on anteromedial surface; paraproct in lateral view (Fig. <xref ref-type="fig" rid="F2">2K</xref>) moderately produced ventrally beyond ventral margin of cercus, 0.58–0.68 times as long as wide. Cercus in lateral view (Fig. <xref ref-type="fig" rid="F2">2K</xref>) rounded posteriorly, 0.44–0.68 times as long as wide. Spermatheca (Fig. <xref ref-type="fig" rid="F2">2L</xref>) ellipsoidal, 1.67–1.88 times as long as wide, well sclerotized except duct unsclerotized, and with many fissures on surface; internal setae absent; both accessory tubes slender, slightly larger in diameter than major one.</p><p><bold>Male, pupa and larva.</bold> Unknown.</p></tp:treatment-sec><tp:treatment-sec sec-type="etymology" id="SECID0EJSAE"><title>Etymology.</title><p>The species name <italic><tp:taxon-name><tp:taxon-name-part taxon-name-part-type="genus" reg="Simulium"/><tp:taxon-name-part taxon-name-part-type="species" reg="khelangense">khelangense</tp:taxon-name-part></tp:taxon-name></italic> refers to Khelang, an old name of Lampang Province, where this new species was collected.</p></tp:treatment-sec><tp:treatment-sec sec-type="distribution" id="SECID0EZSAE"><title>Distribution.</title><p>Thailand (Lampang, Phitsanulok and Chiang Mai).</p></tp:treatment-sec><tp:treatment-sec sec-type="Ecological note" id="SECID0E5SAE"><title>Ecological note.</title><p>Females of this new species were captured while attracted to a human, though they have a large claw tooth, a characteristic suggesting that this species is ornithophilic (<xref ref-type="bibr" rid="B2">Adler et al. 2004</xref>).</p></tp:treatment-sec><tp:treatment-sec sec-type="discussion" id="SECID0EITAE"><title>Discussion.</title><p><italic><tp:taxon-name><tp:taxon-name-part taxon-name-part-type="genus" reg="Simulium">Simulium</tp:taxon-name-part><tp:taxon-name-part taxon-name-part-type="species" reg="khelangense">khelangense</tp:taxon-name-part></tp:taxon-name></italic> sp. nov. is placed in the <italic><tp:taxon-name><tp:taxon-name-part taxon-name-part-type="genus" reg="Simulium"/><tp:taxon-name-part taxon-name-part-type="species" reg="varicorne">varicorne</tp:taxon-name-part></tp:taxon-name></italic> species-group in the subgenus <tp:taxon-name><tp:taxon-name-part taxon-name-part-type="genus" reg="Simulium"/><tp:taxon-name-part taxon-name-part-type="subgenus" reg="Gomphostilbia">Gomphostilbia</tp:taxon-name-part></tp:taxon-name> by having the antenna with eight flagellomeres (Fig. <xref ref-type="fig" rid="F2">2A</xref>). It is further placed in the <italic><tp:taxon-name><tp:taxon-name-part taxon-name-part-type="genus" reg="Simulium"/><tp:taxon-name-part taxon-name-part-type="species" reg="chumpornense">chumpornense</tp:taxon-name-part></tp:taxon-name></italic> subgroup by having the pleural membrane bare, and female subcosta lacking hairs ventrally, as defined by <xref ref-type="bibr" rid="B15">Takaoka (2012)</xref>.</p><p>The female of this new species is distinguished from those of <italic><tp:taxon-name><tp:taxon-name-part taxon-name-part-type="genus" reg="Simulium">S.</tp:taxon-name-part><tp:taxon-name-part taxon-name-part-type="species" reg="kuvangkadilokae">kuvangkadilokae</tp:taxon-name-part></tp:taxon-name></italic> and <italic><tp:taxon-name><tp:taxon-name-part taxon-name-part-type="genus" reg="Simulium">S.</tp:taxon-name-part><tp:taxon-name-part taxon-name-part-type="species" reg="piroonae">piroonae</tp:taxon-name-part></tp:taxon-name></italic> of the <italic><tp:taxon-name><tp:taxon-name-part taxon-name-part-type="genus" reg="Simulium">S.</tp:taxon-name-part><tp:taxon-name-part taxon-name-part-type="species" reg="chumpornense">chumpornense</tp:taxon-name-part></tp:taxon-name></italic> subgroup, as noted above. This species is also distinguished from the four other members of the same subgroup: <italic><tp:taxon-name><tp:taxon-name-part taxon-name-part-type="genus" reg="Simulium">S.</tp:taxon-name-part><tp:taxon-name-part taxon-name-part-type="species" reg="chumpornense">chumpornense</tp:taxon-name-part></tp:taxon-name></italic> from Thailand, <italic><tp:taxon-name><tp:taxon-name-part taxon-name-part-type="genus" reg="Simulium">S.</tp:taxon-name-part><tp:taxon-name-part taxon-name-part-type="species" reg="sumbaense">sumbaense</tp:taxon-name-part></tp:taxon-name></italic> Takaoka &amp; Suana from Sumba, Indonesia, <italic><tp:taxon-name><tp:taxon-name-part taxon-name-part-type="genus" reg="Simulium">S.</tp:taxon-name-part><tp:taxon-name-part taxon-name-part-type="species" reg="tomae">tomae</tp:taxon-name-part></tp:taxon-name></italic> Takaoka from Sulawesi, Indonesia, and <italic><tp:taxon-name><tp:taxon-name-part taxon-name-part-type="genus" reg="Simulium">S.</tp:taxon-name-part><tp:taxon-name-part taxon-name-part-type="species" reg="varicorne">varicorne</tp:taxon-name-part></tp:taxon-name></italic> Edwards from Sumatra and Java, Indonesia, and Peninsular Malaysia, by the hind tibia darkened on the apical half (darkened on the apical one-third in the latter four species) (<xref ref-type="bibr" rid="B10">Kuvangkadilok and Takaoka 2000</xref>; <xref ref-type="bibr" rid="B14">Takaoka 2003</xref>; <xref ref-type="bibr" rid="B20">Takaoka et al. 2018a</xref>, <xref ref-type="bibr" rid="B23">b</xref>).</p></tp:treatment-sec><ref-list><ref id="B2"><mixed-citation xmlns:xlink="http://www.w3.org/1999/xlink" xlink:type="simple"><person-group><name name-style="western"><surname>Adler</surname><given-names>PH</given-names></name><name name-style="western"><surname>Currie</surname><given-names>DC</given-names></name><name name-style="western"><surname>Wood</surname><given-names>DM</given-names></name></person-group> (<year>2004</year>) The Black Flies (<tp:taxon-name><tp:taxon-name-part taxon-name-part-type="family">Simuliidae</tp:taxon-name-part></tp:taxon-name>) of North America, Cornell University Press, Ithaca, New York, USA, [xv +] 941 pp.</mixed-citation></ref><ref id="B15"><mixed-citation xmlns:xlink="http://www.w3.org/1999/xlink" xlink:type="simple"><person-group><name name-style="western"><surname>Takaoka</surname><given-names>H</given-names></name></person-group> (<year>2012</year>) <article-title>Morphotaxonomic revision of <tp:taxon-name><tp:taxon-name-part taxon-name-part-type="genus">Simulium</tp:taxon-name-part> (<tp:taxon-name-part taxon-name-part-type="subgenus">Gomphostilbia</tp:taxon-name-part>)</tp:taxon-name> (<tp:taxon-name><tp:taxon-name-part taxon-name-part-type="order">Diptera</tp:taxon-name-part></tp:taxon-name>: <tp:taxon-name><tp:taxon-name-part taxon-name-part-type="family">Simuliidae</tp:taxon-name-part></tp:taxon-name>) in the Oriental Region.</article-title><source>Zootaxa</source><volume>3577</volume>: <fpage>1</fpage>–<lpage>42</lpage>. <ext-link xlink:href="https://www.biotaxa.org/Zootaxa/article/view/zootaxa.3577.1.1" ext-link-type="uri" xlink:type="simple">https://www.biotaxa.org/Zootaxa/article/view/zootaxa.3577.1.1</ext-link></mixed-citation></ref><ref id="B10"><mixed-citation xmlns:xlink="http://www.w3.org/1999/xlink" xlink:type="simple"><person-group><name name-style="western"><surname>Kuvangkadilok</surname><given-names>C</given-names></name><name name-style="western"><surname>Takaoka</surname><given-names>H</given-names></name></person-group> (<year>2000</year>) <article-title>Taxonomic notes on <tp:taxon-name><tp:taxon-name-part taxon-name-part-type="family">Simuliidae</tp:taxon-name-part></tp:taxon-name> (<tp:taxon-name><tp:taxon-name-part taxon-name-part-type="order">Diptera</tp:taxon-name-part></tp:taxon-name>) from Thailand: Description of a new species and new distributional records of nine known species.</article-title><source>Japanese Journal of Tropical Medicine and Hygiene</source><volume>28</volume>: <fpage>167</fpage>–<lpage>175</lpage>. <ext-link xlink:href="10.2149/tmh1973.28.167" ext-link-type="doi" xlink:type="simple">https://doi.org/10.2149/tmh1973.28.167</ext-link></mixed-citation></ref><ref id="B14"><mixed-citation xmlns:xlink="http://www.w3.org/1999/xlink" xlink:type="simple"><person-group><name name-style="western"><surname>Takaoka</surname><given-names>H</given-names></name></person-group> (<year>2003</year>) The Black Flies (<tp:taxon-name><tp:taxon-name-part taxon-name-part-type="order">Diptera</tp:taxon-name-part></tp:taxon-name>: <tp:taxon-name><tp:taxon-name-part taxon-name-part-type="family">Simuliidae</tp:taxon-name-part></tp:taxon-name>) of Sulawesi, Maluku and Irian Jaya. Kyushu University Press, Fukuoka, [xxii +] 581 pp.</mixed-citation></ref><ref id="B20"><mixed-citation xmlns:xlink="http://www.w3.org/1999/xlink" xlink:type="simple"><person-group><name name-style="western"><surname>Takaoka</surname><given-names>H</given-names></name><name name-style="western"><surname>Sofian-Azirun</surname><given-names>M</given-names></name><name name-style="western"><surname>Chen</surname><given-names>CD</given-names></name><name name-style="western"><surname>Lau</surname><given-names>KW</given-names></name><name name-style="western"><surname>Halim</surname><given-names>MRA</given-names></name><name name-style="western"><surname>Low</surname><given-names>VL</given-names></name><name name-style="western"><surname>Suana</surname><given-names>IW</given-names></name></person-group> (<year>2018a</year>) <article-title>Three new species of black flies (<tp:taxon-name><tp:taxon-name-part taxon-name-part-type="order">Diptera</tp:taxon-name-part></tp:taxon-name>: <tp:taxon-name><tp:taxon-name-part taxon-name-part-type="family">Simuliidae</tp:taxon-name-part></tp:taxon-name>) from the Lesser Sunda Archipelago, Indonesia.</article-title><source>Tropical Biomedicine</source><volume>35</volume>: <fpage>951</fpage>–<lpage>974</lpage>. <ext-link xlink:href="https://www.msptm.org/files/Vol35No4/951-974-Hiroyuki-Takaoka.pdf" ext-link-type="uri" xlink:type="simple">https://www.msptm.org/files/Vol35No4/951-974-Hiroyuki-Takaoka.pdf</ext-link></mixed-citation></ref><ref id="B23"><mixed-citation xmlns:xlink="http://www.w3.org/1999/xlink" xlink:type="simple"><person-group><name name-style="western"><surname>Takaoka</surname><given-names>H</given-names></name><name name-style="western"><surname>Ya’cob</surname><given-names>Z</given-names></name><name name-style="western"><surname>Sofian-Azirun</surname><given-names>M</given-names></name></person-group> (<year>2018b</year>) <article-title>Classification, annotated list and keys for the black flies (<tp:taxon-name><tp:taxon-name-part taxon-name-part-type="order">Diptera</tp:taxon-name-part></tp:taxon-name>: <tp:taxon-name><tp:taxon-name-part taxon-name-part-type="family">Simuliidae</tp:taxon-name-part></tp:taxon-name>) of Peninsular Malaysia.</article-title><source>Zootaxa</source><volume>4498</volume>: <fpage>1</fpage>–<lpage>65</lpage>. <ext-link xlink:href="10.11646/zootaxa.4498.1.1" ext-link-type="doi" xlink:type="simple">https://doi.org/10.11646/zootaxa.4498.1.1</ext-link></mixed-citation></ref></ref-list></tp:taxon-treatment>
